# Supplementary material for: MicroRNAs in Gingival Crevicular Fluid: An Observational Case-Control Study of Differential Expression in Periodontitis
Source: Noncoding RNA. 2023 Nov 18;9(6):73. doi: 10.3390/ncrna9060073 (PMC10660715; doi:10.3390/ncrna9060073)
Supplement: Supplementary file 1 [file ncrna-09-00073-s001.zip]

Archive with 1 entries (1 files):
- ncrna-2650751-supplementary.pdf
